# Supplementary material for: An analysis of US net cancer drug launch prices and clinical efficacy and certainty of evidence from 2008 to 2022
Source: Health Aff Sch. 2025 Mar 13;3(4):qxaf051. doi: 10.1093/haschl/qxaf051 (PMC11970244; doi:10.1093/haschl/qxaf051)
Supplement: qxaf051_Supplementary_Data [file qxaf051_supplementary_data.zip]

Archive with 2 entries (2 files):
- coi_disclosure_All authors_.combined_024-01610docx.docx
- Supplement (5).docx
